# Supplementary material for: Assembly and comparative analysis of the complete mitochondrial and chloroplast genome of Cyperus stoloniferus (Cyperaceae), a coastal plant possessing saline-alkali tolerance
Source: BMC Plant Biol. 2024 Jul 3;24:628. doi: 10.1186/s12870-024-05333-9 (PMC11220973; doi:10.1186/s12870-024-05333-9)
Supplement: Supplementary file 1 — Supplementary Material 1. [file 12870_2024_5333_MOESM1_ESM.xlsx]

## Sheet: Content
Additional File 1. Supplementary Tables (Tables S1-S26)
Contents	(Click on hyperlink)
References
Table S1	PCR primers and reaction conditions for four overlapping regions of C. stoloniferus mt2
Table S2	Gene composition of the chloroplast genome in C. stoloniferus
Table S3	Total length and proportion of PCG, rRNA, and tRNA in the organelle genome of C. stoloniferus
Table S4	Analysis of gene exons and introns in the organelle genome of C. stoloniferus
Table S5	Microsatellite repeats (SSRs) in the mt1 of C. stoloniferus
Table S6	Microsatellite repeats (SSRs) in the mt2 of C. stoloniferus
Table S7	Microsatellite repeats (SSRs) in the cpDNA of C. stoloniferus
Table S8	Tandem repeats in the mt1 of C. stoloniferus
Table S9	Tandem repeats in the mt2 of C. stoloniferus
Table S10	Tandem repeats in the cpDNA of C. stoloniferus
Table S11	Dispersed repeats in the mt1 of C. stoloniferus
Table S12	Dispersed repeats in the mt2 of C. stoloniferus
Table S13	Dispersed repeats in the cpDNA of C. stoloniferus
Table S14	RSCU values for the PCGs in the organelle genome of C. stoloniferus
Table S15	Analysis of relevant parameters of all codons in the organelle genome of C. stoloniferus
Table S16	Prediction of RNA editing sites in the organelle genome of C. stoloniferus
Table S17	Transformation and proportion of hydrophilic and hydrophobic amino acids in the organelle genome of C. stoloniferus after RNA editing
Table S18	Homologous sequence of mtDNA and cpDNA in C. stoloniferus
Table S19	Statistical analysis of mitochondrial PCGs in 11 plant species
Table S20	Statistical analysis of chloroplast PCGs in 11 plant species
Table S21	Sequence collinearity of mtDNA of four species of Cyperaceae plants
Table S22	Sequence collinearity of cpDNA of four species of Cyperaceae plants
Table S23	Nucleotide diversity (Pi) of mitochondrial and chloroplast genes in 9 closely related species
Table S24	Ka/Ks values of mitochondrial and chloroplast PCGs in 9 closely related species
Table S25	Summary of sequencing statistics.
Table S26	PCR primers for verifying RNA editing sites of mitochondrial and chloroplast genes in C. stoloniferus

## Sheet: Table S1
Table S1 PCR primers and reaction conditions for four overlapping regions of C. stoloniferus mt2
Overlapping regions	Forward primer (5'-3')	Reverse primer (5'-3')	Target fragment length (bp)
P1: contig1+contig2 (+)	GCTAATGGCAAAATCTTCCTGGCG	AGTCTACTCTTCTTTCCCCTCTCC	1417
P2: contig2 (+)+contig3	AGCCCTACAACCTTCTAATCCTAC	GCGCTCGGTCATACATAGATAGAA	1899
P3: contig3+contig2 (-)	TGCTATTTTACCACTCGGCTCGTC	ATGAGGTGTGAGAAAAGTGACGGT	1553
P4: contig2 (-)+contig1	AAGGACCAAAGCAAAGGCAACTAC	ACGAAAACAATACTACCGCCGAAG	1229
Note: The positions of the four contigs on mt2 are contig1: 392173-646603; 1-277141, contig2: 277142-292175, contig3: 292176-377138, and contig2: 377139-392172, respectively
Temperature	Reaction time	Number of cycles
94°C	3 min	1
94°C	30 s	35
56°C	30 s
72°C	2 min
72°C	5 min	1
4°C	Holding	1

## Sheet: Table S2
Table S2 Gene composition of the chloroplast genome in C. stoloniferus
Group of genes	Name of genes
rRNA	rrn4.5(2), rrn5(2), rrn16(2) , rrn23(2)
tRNA	trnA-UGC(2)*, trnC-GCA, trnD-GUC, trnE-UUC, trnF-GAA, trnfM-CAU(4), trnG-GCC, trnG-UCC*, trnH-GUG(3), trnI-CAU(2), trnI-GAU(2)*, trnK-UUU*, trnL-CAA(2), trnL-UAA*, trnL-UAG, trnN-GUU(2), trnP-UGG, trnQ-UUG, trnR-ACG(2), trnR-UCU, trnS-GCU, trnS-GGA, trnS-UGA, trnT-GGU, trnT-UGU, trnV-GAC, trnV-UAC*, trnW-CCA, trnY-GUA
Ribosomal proteins (SSU)	rps2, rps3(2), rps4, rps7(2), rps8, rps11, rps12(2)*, rps14, rps15(2), rps16*, rps18, rps19(2)
Ribosomal proteins (LSU)	rpl2(2)*, rpl14, rpl16*, rpl20, rpl22(2), rpl32(3), rpl33, rpl36
RNA polymerase	rpoA, rpoB, rpoC1*, rpoC2
Photosystem I	psaA, psaB, psaC, psaI, psaJ
Photosystem II	psbA, psbB, psbC, psbD, psbE, psbF, psbH, psbI, psbJ, psbK, psbL, psbM, psbN, psbT, psbZ
Cytochrome b/f complex	petA, petB*, petD*, petG, petL, petN
ATP synthase	atpA, atpB, atpE, atpF*, atpH, atpI
Subunit of RubiscoCO	rbcL
NADH dehydrogenase	ndhA(2)*, ndhB(2)*, ndhC, ndhD, ndhE, ndhF, ndhG(2), ndhH(2), ndhI(2), ndhJ, ndhK
Intron maturase	matK
Envelop membrane protein	cemA
Translational initiation	infA
c-type cytochrom synthesis gene	ccsA
Subunit of Acetyl-CoA-carboxylase	accD
Hypothetical chloroplast reading frames	ycf2(2), ycf3*, ycf4, ycf68(2)*
Arabic numerals in parentheses represent the number of gene copies, and "*" represents the presence of introns in the gene.

## Sheet: Table S3
Table S3 Total length and proportion of PCG, rRNA, and tRNA in the organelle genome of C. stoloniferus
	mt1			mt2			cpDNA
	PCG	rRNA	tRNA	PCG	rRNA	tRNA	PCG	rRNA	tRNA
Number of genes	9	2	12	28	3	40	93	8	40
Total length (bp)	8629	2103	899	23366	6882	753	70660	6040	3014
Proportion (%)	3.07	0.75	0.32	3.61	1.06	0.12	37.95	3.24	1.62

## Sheet: Table S4 
Table S4 Analysis of gene exons and introns in the organelle genome of C. stoloniferus
Genome	Gene	Strand	Start	End	Exon I	Intron I	Exon II	Intron II	Exon III	Intron III	Exon Ⅳ	Intron Ⅳ	Exon Ⅴ
mt1	nad4	+	31200	40015	1985	1333	461	3606	515	2389	423
	nad5	+	109429	111752	231	874	1219
mt2	nad1	+/-	330516	416412	387		81	912	192	251934	60		258
	nad2	-/+	603652	497386	546		160	2327	572	1407	189
	nad5	-/+	416120	307017	21		545
	rps3	+	448932	451351	74	809	1537
cpDNA	atpF	-	13036	14434	407	832	160
	ndhA	+	134763	136896	549	1072	513
	ndhA	-	150348	152481	513	1072	549
	ndhB	+	113770	115952	723	677	783
	ndhB	-	171292	173474	783	677	723
	petB	+	79133	80580	6	800	642
	petD	+	80777	82069	8	807	478
	rpl16	-	100490	101945	399	1048	9
	rpl2	+	181138	182603	391	644	431
	rpl2	-	104641	106106	431	644	391
	rpoC1	-	24440	27182	1641	667	435
	rps12	+/-	112071	112882	228	545	39		114
	rps12	-/-	174362	74896	39	545	228		114
	rps16	-	6026	7133	212	856	40
	trnA-UGC	+	123014	123907	38	821	35
	trnA-UGC	-	163337	164230	35	821	38
	trnG-UCC	-	54257	54398	39	64	39
	trnI-GAU	+	121962	122954	37	921	35
	trnI-GAU	-	164290	165282	35	921	37
	trnK-UUU	-	2434	5206	35	2701	37
	trnL-UAA	+	47334	48007	38	598	38
	trnV-UAC	-	51293	51293	38	649	38
	ycf3	-	7732	9625	26	743	299	770	126
	ycf68	+	122103	122406	42	31	231
	ycf68	-	164838	165141	231	31	42
"+" represents the sense strand, "-" represents antisense chain; "/" indicates the gene has trans-splicing

## Sheet: Table S5
Table S5 Microsatellite repeats (SSRs) in the mt1 of C. stoloniferus
SSR type	SSR	Size	Start	End
p1	(A)10	10	9629	9638
p1	(A)10	10	11503	11512
p1	(T)10	10	19904	19913
p1	(A)13	13	32135	32147
p1	(A)10	10	32382	32391
p1	(A)11	11	39215	39225
p1	(A)10	10	40764	40773
p1	(T)10	10	66982	66991
p1	(T)12	12	79719	79730
p1	(T)16	16	103398	103413
p1	(A)10	10	106979	106988
p1	(T)10	10	113484	113493
p1	(A)10	10	135589	135598
p1	(T)10	10	160414	160423
p1	(A)10	10	174352	174361
p1	(T)10	10	219015	219024
p1	(A)10	10	227836	227845
p1	(A)11	11	251667	251677
p1	(A)10	10	272596	272605
p2	(AT)5	10	17291	17300
p2	(AT)5	10	18934	18943
p2	(TC)5	10	19938	19947
p2	(GA)5	10	43099	43108
p2	(AG)5	10	69816	69825
p2	(TA)5	10	97436	97445
p2	(AT)5	10	105541	105550
p2	(AT)5	10	128140	128149
p2	(AT)6	12	142729	142740
p2	(TA)5	10	169086	169095
p2	(AT)5	10	178233	178242
p2	(TC)5	10	188869	188878
p2	(TA)5	10	203135	203144
p2	(TA)6	12	219991	220002
p2	(TA)5	10	236298	236307
p2	(GA)6	12	246787	246798
p3	(AAG)4	12	7266	7277
p3	(ATA)5	15	39785	39799
p3	(GTA)4	12	92184	92195
p3	(AAT)4	12	127359	127370
p3	(TTG)4	12	159443	159454
p3	(AGA)4	12	229391	229402
p3	(ATT)4	12	238255	238266
p3	(TCT)4	12	240150	240161
p3	(TCT)4	12	245629	245640
p3	(TAA)4	12	260533	260544
p3	(CTT)4	12	275462	275473
p4	(GTAA)3	12	5348	5359
p4	(GTAG)3	12	17918	17929
p4	(GAGC)3	12	20547	20558
p4	(CTTA)3	12	21496	21507
p4	(AAAG)3	12	27121	27132
p4	(TTTG)3	12	49213	49224
p4	(GCAA)3	12	56429	56440
p4	(GTGC)3	12	57848	57859
p4	(TTCA)3	12	59312	59323
p4	(CCTA)3	12	60681	60692
p4	(CTTG)3	12	80569	80580
p4	(GCCA)3	12	108223	108234
p4	(TTAT)3	12	108528	108539
p4	(TATG)3	12	138025	138036
p4	(TATG)3	12	155970	155981
p4	(GATG)3	12	161227	161238
p4	(CAAA)3	12	165729	165740
p4	(ATTT)3	12	176274	176285
p4	(AAAG)3	12	182239	182250
p4	(CAAG)3	12	192909	192920
p4	(TTTC)3	12	199949	199960
p4	(ATAG)3	12	214186	214197
p4	(CTAT)3	12	242877	242888
p4	(CAGA)3	12	246937	246948
p4	(TTCT)3	12	261287	261298
p4	(TAAG)3	12	266376	266387
p4	(ATAG)3	12	272331	272342
p4	(AAAT)3	12	274834	274845
p4	(TAAG)3	12	278642	278653
p5	(TTCTA)3	15	152462	152476
p5	(TCTTT)3	15	171036	171050

## Sheet: Table S6
Table S6 Microsatellite repeats (SSRs) in the mt2 of C. stoloniferus
SSR	Type	Size	Start	End
p1	(T)11	11	1985	1995
p1	(T)12	12	2476	2487
p1	(A)10	10	6891	6900
p1	(T)11	11	9037	9047
p1	(A)10	10	11942	11951
p1	(T)11	11	16454	16464
p1	(A)10	10	38818	38827
p1	(T)11	11	39259	39269
p1	(A)10	10	60318	60327
p1	(T)10	10	61491	61500
p1	(T)12	12	90142	90153
p1	(T)10	10	97899	97908
p1	(A)11	11	112973	112983
p1	(T)12	12	116090	116101
p1	(T)10	10	122307	122316
p1	(T)10	10	147814	147823
p1	(T)13	13	148491	148503
p1	(A)10	10	154083	154092
p1	(A)12	12	164259	164270
p1	(A)10	10	172564	172573
p1	(A)10	10	192405	192414
p1	(A)12	12	194981	194992
p1	(T)12	12	214269	214280
p1	(A)10	10	226068	226077
p1	(A)10	10	229254	229263
p1	(A)10	10	253707	253716
p1	(T)10	10	305328	305337
p1	(A)10	10	305709	305718
p1	(A)10	10	318529	318538
p1	(A)10	10	332245	332254
p1	(A)10	10	322424	322433
p1	(T)10	10	332754	332763
p1	(A)11	11	335172	335182
p1	(A)10	10	337976	337985
p1	(T)11	11	338644	338654
p1	(T)10	10	352164	352173
p1	(A)12	12	368347	368358
p1	(A)12	12	394449	394460
p1	(A)10	10	406898	406907
p1	(T)10	10	411989	411998
p1	(A)10	10	412062	412071
p1	(A)10	10	428688	428697
p1	(T)10	10	447663	447672
p1	(T)10	10	465522	465531
p1	(T)10	10	479360	479369
p1	(A)10	10	486315	486324
p1	(T)10	10	491378	491387
p1	(T)10	10	498823	498832
p1	(T)11	11	508229	508239
p1	(T)10	10	511863	511872
p1	(T)10	10	525937	525946
p1	(A)10	10	561747	561756
p1	(A)11	11	579076	579086
p1	(A)10	10	579862	579871
p1	(A)10	10	584640	584649
p1	(A)10	10	590060	590069
p1	(A)11	11	590713	590723
p1	(T)10	10	600733	600742
p1	(A)10	10	603208	603217
p1	(T)10	10	622999	623008
p1	(A)13	13	630215	630227
p1	(T)11	11	630783	630793
p2	(AT)5	10	27779	27788
p2	(TC)5	10	41172	41181
p2	(AT)6	12	48110	48121
p2	(AT)9	18	50945	50962
p2	(TG)5	10	54372	54381
p2	(AT)5	10	55801	55810
p2	(AC)5	10	72400	72409
p2	(TG)5	10	110593	110602
p2	(CT)5	10	115772	115781
p2	(GA)5	10	132179	132188
p2	(AT)5	10	133376	133385
p2	(AG)5	10	150076	150085
p2	(GA)5	10	198732	198741
p2	(TA)5	10	201397	201406
p2	(AT)5	10	223355	223364
p2	(GA)5	10	256180	256189
p2	(AT)7	14	258853	258866
p2	(AT)5	10	283337	283346
p2	(AC)5	10	286458	286467
p2	(GA)5	10	309661	309670
p2	(GT)5	10	315870	315879
p2	(TC)5	10	327855	327864
p2	(GA)5	10	332934	332943
p2	(TA)5	10	334302	334311
p2	(AG)5	10	349017	349026
p2	(TG)5	10	352223	352232
p2	(TC)5	10	355357	355366
p2	(GA)5	10	359810	359819
p2	(GT)5	10	382847	382856
p2	(AT)5	10	385968	385977
p2	(GA)5	10	401310	401319
p2	(AT)6	12	413721	413732
p2	(TA)6	12	414525	414536
p2	(AT)5	10	429076	429085
p2	(AT)5	10	430726	430735
p2	(AG)5	10	443866	443875
p2	(AG)5	10	444554	444563
p2	(TA)5	10	457811	457820
p2	(CT)5	10	463169	463178
p2	(AT)6	12	491303	491314
p2	(GA)5	10	496762	496771
p2	(GC)5	10	525651	525660
p2	(GA)5	10	561963	561972
p2	(TA)5	10	565250	565259
p2	(AT)5	10	599253	599262
p2	(CA)5	10	601833	601842
p2	(CT)5	10	612631	612640
p2	(CT)5	10	630869	630878
p3	(CTT)4	12	40964	40975
p3	(GAA)4	12	59083	59094
p3	(TGA)4	12	134075	134086
p3	(AGT)4	12	169931	169942
p3	(CTT)4	12	210063	210074
p3	(ATA)4	12	237012	237023
p3	(ATA)4	12	253509	253520
p3	(TTA)4	12	260397	260408
p3	(AGA)4	12	269485	269496
p3	(CAT)4	12	317256	317267
p3	(ATA)4	12	332719	332730
p3	(GAA)4	12	419992	420003
p3	(CCT)5	15	467562	467576
p3	(TTA)4	12	553869	553880
p3	(CCT)5	15	634431	634445
p4	(CAAC)3	12	23205	23216
p4	(CTTT)3	12	26340	26351
p4	(TCAA)3	12	62053	62064
p4	(ACAT)3	12	75418	75429
p4	(AAAG)3	12	81821	81832
p4	(AGGT)3	12	84042	84053
p4	(ATCT)3	12	86006	86017
p4	(AATC)3	12	91632	91643
p4	(ATGT)3	12	105734	105745
p4	(CTTG)3	12	115495	115506
p4	(AGAT)3	12	129157	129168
p4	(CTTT)3	12	129491	129502
p4	(GAAA)3	12	131522	131533
p4	(CATA)3	12	141976	141987
p4	(AATG)3	12	142917	142928
p4	(CAAC)3	12	143181	143192
p4	(CTTA)3	12	149970	149981
p4	(CGTA)3	12	156092	156103
p4	(CAGC)3	12	156582	156593
p4	(TCTA)3	12	189821	189832
p4	(TAGA)3	12	202437	202448
p4	(AAAG)3	12	202482	202493
p4	(AACA)3	12	216811	216822
p4	(ACAT)3	12	228908	228919
p4	(TACA)3	12	257281	257292
p4	(TCTT)3	12	259275	259286
p4	(GTGG)3	12	262163	262174
p4	(GCTG)3	12	269417	269428
p4	(AGAA)3	12	271461	271472
p4	(CAAG)3	12	274884	274895
p4	(ATAG)3	12	275228	275239
p4	(TTCT)3	12	285362	285373
p4	(CTAT)3	12	293780	293791
p4	(GAAA)3	12	294161	294172
p4	(ATAA)3	12	301223	301234
p4	(ATAA)3	12	303976	303987
p4	(CCTC)3	12	306254	306265
p4	(TTCA)3	12	331034	331045
p4	(CTGA)3	12	331217	331228
p4	(CTTT)3	12	358099	358110
p4	(CATA)3	12	358249	358260
p4	(TTCT)3	12	360541	360552
p4	(GGTT)3	12	360730	360741
p4	(AGAA)3	12	383941	383952
p4	(TTCT)3	12	398211	398222
p4	(CTAA)3	12	398528	398539
p4	(AAGC)3	12	399395	399406
p4	(GAAG)3	12	407429	407440
p4	(GTAT)3	12	412280	412291
p4	(TTTA)3	12	435575	435586
p4	(CAAG)3	12	441487	441498
p4	(AAAG)3	12	469908	469919
p4	(CTTT)3	12	470669	470680
p4	(ATTA)3	12	474892	474903
p4	(AAGT)3	12	500961	500972
p4	(TAAA)3	12	518366	518377
p4	(GAGT)3	12	521369	521380
p4	(AAAG)3	12	530682	530693
p4	(GAAA)3	12	531714	531725
p4	(AAGA)3	12	562470	562481
p4	(ATTA)3	12	563450	563461
p4	(AAAT)3	12	599490	599501
p4	(GCAA)3	12	610786	610797
p4	(ACCT)3	12	625319	625330
p5	(AAGAA)3	15	74794	74808
p5	(CTTTC)3	15	267912	267926
p5	(AAGTA)3	15	606607	606621
p6	(AATAGA)3	18	508881	508898

## Sheet: Table S7
Table S7 Microsatellite repeats (SSRs) in the cpDNA of C. stoloniferus
SSR type	SSR	Size	Start	End
p1	(T)11	11	1897	1907
p1	(T)12	12	2388	2399
p1	(A)10	10	6803	6812
p1	(T)11	11	8949	8959
p1	(A)10	10	9629	9638
p1	(A)10	10	11503	11512
p1	(A)10	10	11854	11863
p1	(T)11	11	16366	16376
p1	(T)10	10	19904	19913
p1	(A)13	13	32135	32147
p1	(A)10	10	32382	32391
p1	(A)10	10	38730	38739
p1	(T)11	11	39171	39181
p1	(A)11	11	39215	39225
p1	(A)10	10	40764	40773
p1	(A)10	10	60230	60239
p1	(T)10	10	61403	61412
p1	(T)10	10	66982	66991
p1	(T)12	12	79719	79730
p1	(T)12	12	90054	90065
p1	(T)10	10	97811	97820
p1	(T)16	16	103398	103413
p1	(A)10	10	106979	106988
p1	(A)11	11	112885	112895
p1	(T)10	10	113484	113493
p1	(T)12	12	116002	116013
p1	(T)10	10	122219	122228
p1	(A)10	10	135589	135598
p1	(T)10	10	147726	147735
p1	(T)13	13	148403	148415
p1	(A)10	10	153995	154004
p1	(T)10	10	160414	160423
p1	(A)12	12	164171	164182
p1	(A)10	10	172476	172485
p1	(A)10	10	174352	174361
p1	(A)10	10	192317	192326
p1	(A)12	12	194893	194904
p1	(T)12	12	214181	214192
p1	(T)10	10	219015	219024
p1	(A)10	10	227836	227845
p1	(A)10	10	225980	225989
p1	(A)10	10	229166	229175
p1	(A)11	11	251667	251677
p1	(A)10	10	253619	253628
p1	(A)10	10	272596	272605
p1	(T)10	10	305240	305249
p1	(A)10	10	305621	305630
p1	(A)10	10	318441	318450
p1	(A)10	10	332157	332166
p1	(A)10	10	322336	322345
p1	(T)10	10	332666	332675
p1	(A)11	11	335084	335094
p1	(A)10	10	337888	337897
p1	(T)11	11	338556	338566
p1	(T)10	10	352076	352085
p1	(A)12	12	368259	368270
p1	(A)12	12	394361	394372
p1	(A)10	10	406810	406819
p1	(T)10	10	411901	411910
p1	(A)10	10	411974	411983
p1	(A)10	10	428600	428609
p1	(T)10	10	447575	447584
p1	(T)10	10	465434	465443
p1	(T)10	10	479272	479281
p1	(A)10	10	486227	486236
p1	(T)10	10	491290	491299
p1	(T)10	10	498735	498744
p1	(T)11	11	508141	508151
p1	(T)10	10	511775	511784
p1	(T)10	10	525849	525858
p1	(A)10	10	561659	561668
p1	(A)11	11	578988	578998
p1	(A)10	10	579774	579783
p1	(A)10	10	584552	584561
p1	(A)10	10	589972	589981
p1	(A)11	11	590625	590635
p1	(T)10	10	600645	600654
p1	(A)10	10	603120	603129
p1	(T)10	10	622911	622920
p1	(A)13	13	630127	630139
p1	(T)11	11	630695	630705
p2	(AT)5	10	17291	17300
p2	(AT)5	10	18934	18943
p2	(TC)5	10	19938	19947
p2	(GA)5	10	43099	43108
p2	(AG)5	10	69816	69825
p2	(TA)5	10	97436	97445
p2	(AT)5	10	105541	105550
p2	(AT)5	10	128140	128149
p2	(AT)6	12	142729	142740
p2	(AG)5	10	149988	149997
p2	(TA)5	10	169086	169095
p2	(AT)5	10	178233	178242
p2	(TC)5	10	188869	188878
p2	(TA)5	10	203135	203144
p2	(TA)6	12	219991	220002
p2	(TA)5	10	236298	236307
p2	(GA)6	12	246787	246798
p2	(AT)5	10	27691	27700
p2	(TC)5	10	41084	41093
p2	(AT)6	12	48022	48033
p2	(AT)9	18	50857	50874
p2	(TG)5	10	54284	54293
p2	(AT)5	10	55713	55722
p2	(AC)5	10	72312	72321
p2	(TG)5	10	110505	110514
p2	(CT)5	10	115684	115693
p2	(GA)5	10	132091	132100
p2	(AT)5	10	133288	133297
p2	(GA)5	10	198644	198653
p2	(TA)5	10	201309	201318
p2	(AT)5	10	223267	223276
p2	(GA)5	10	256092	256101
p2	(AT)7	14	258765	258778
p2	(AT)5	10	283249	283258
p2	(AC)5	10	286370	286379
p2	(GA)5	10	309573	309582
p2	(GT)5	10	315782	315791
p2	(TC)5	10	327767	327776
p2	(GA)5	10	332846	332855
p2	(TA)5	10	334214	334223
p2	(AG)5	10	348929	348938
p2	(TG)5	10	352135	352144
p2	(TC)5	10	355269	355278
p2	(GA)5	10	359722	359731
p2	(GT)5	10	382759	382768
p2	(AT)5	10	385880	385889
p2	(GA)5	10	401222	401231
p2	(AT)6	12	413633	413644
p2	(TA)6	12	414437	414448
p2	(AT)5	10	428988	428997
p2	(AT)5	10	430638	430647
p2	(AG)5	10	443778	443787
p2	(AG)5	10	444466	444475
p2	(TA)5	10	457723	457732
p2	(CT)5	10	463081	463090
p2	(AT)6	12	491215	491226
p2	(GA)5	10	496674	496683
p2	(GC)5	10	525563	525572
p2	(GA)5	10	561875	561884
p2	(TA)5	10	565162	565171
p2	(AT)5	10	599165	599174
p2	(CA)5	10	601745	601754
p2	(CT)5	10	612543	612552
p2	(CT)5	10	630781	630790
p3	(AAG)4	12	7266	7277
p3	(ATA)5	15	39785	39799
p3	(CTT)4	12	40876	40887
p3	(GAA)4	12	58995	59006
p3	(GTA)4	12	92184	92195
p3	(AAT)4	12	127359	127370
p3	(TGA)4	12	133987	133998
p3	(TTG)4	12	159443	159454
p3	(AGT)4	12	169843	169854
p3	(CTT)4	12	209975	209986
p3	(AGA)4	12	229391	229402
p3	(ATA)4	12	236924	236935
p3	(ATT)4	12	238255	238266
p3	(TCT)4	12	240150	240161
p3	(TCT)4	12	245629	245640
p3	(ATA)4	12	253421	253432
p3	(TTA)4	12	260309	260320
p3	(TAA)4	12	260533	260544
p3	(AGA)4	12	269397	269408
p3	(CTT)4	12	275462	275473
p3	(CAT)4	12	317168	317179
p3	(ATA)4	12	332631	332642
p3	(GAA)4	12	419904	419915
p3	(CCT)5	15	467474	467488
p3	(TTA)4	12	553781	553792
p3	(CCT)5	15	634343	634357
p4	(GTAA)3	12	5348	5359
p4	(GTAG)3	12	17918	17929
p4	(GAGC)3	12	20547	20558
p4	(CTTA)3	12	21496	21507
p4	(CAAC)3	12	23117	23128
p4	(CTTT)3	12	26252	26263
p4	(AAAG)3	12	27121	27132
p4	(TTTG)3	12	49213	49224
p4	(GCAA)3	12	56429	56440
p4	(GTGC)3	12	57848	57859
p4	(TTCA)3	12	59312	59323
p4	(CCTA)3	12	60681	60692
p4	(TCAA)3	12	61965	61976
p4	(ACAT)3	12	75330	75341
p4	(CTTG)3	12	80569	80580
p4	(AAAG)3	12	81733	81744
p4	(AGGT)3	12	83954	83965
p4	(ATCT)3	12	85918	85929
p4	(AATC)3	12	91544	91555
p4	(ATGT)3	12	105646	105657
p4	(GCCA)3	12	108223	108234
p4	(TTAT)3	12	108528	108539
p4	(CTTG)3	12	115407	115418
p4	(AGAT)3	12	129069	129080
p4	(CTTT)3	12	129403	129414
p4	(GAAA)3	12	131434	131445
p4	(TATG)3	12	138025	138036
p4	(CATA)3	12	141888	141899
p4	(AATG)3	12	142829	142840
p4	(CAAC)3	12	143093	143104
p4	(CTTA)3	12	149882	149893
p4	(TATG)3	12	155970	155981
p4	(CGTA)3	12	156004	156015
p4	(CAGC)3	12	156494	156505
p4	(GATG)3	12	161227	161238
p4	(CAAA)3	12	165729	165740
p4	(ATTT)3	12	176274	176285
p4	(AAAG)3	12	182239	182250
p4	(TCTA)3	12	189733	189744
p4	(CAAG)3	12	192909	192920
p4	(TTTC)3	12	199949	199960
p4	(TAGA)3	12	202349	202360
p4	(AAAG)3	12	202394	202405
p4	(ATAG)3	12	214186	214197
p4	(AACA)3	12	216723	216734
p4	(ACAT)3	12	228820	228831
p4	(CTAT)3	12	242877	242888
p4	(CAGA)3	12	246937	246948
p4	(TACA)3	12	257193	257204
p4	(TCTT)3	12	259187	259198
p4	(TTCT)3	12	261287	261298
p4	(GTGG)3	12	262075	262086
p4	(TAAG)3	12	266376	266387
p4	(GCTG)3	12	269329	269340
p4	(AGAA)3	12	271373	271384
p4	(ATAG)3	12	272331	272342
p4	(CAAG)3	12	274796	274807
p4	(AAAT)3	12	274834	274845
p4	(ATAG)3	12	275140	275151
p4	(TAAG)3	12	278642	278653
p4	(TTCT)3	12	285274	285285
p4	(CTAT)3	12	293692	293703
p4	(GAAA)3	12	294073	294084
p4	(ATAA)3	12	301135	301146
p4	(ATAA)3	12	303888	303899
p4	(CCTC)3	12	306166	306177
p4	(TTCA)3	12	330946	330957
p4	(CTGA)3	12	331129	331140
p4	(CTTT)3	12	358011	358022
p4	(CATA)3	12	358161	358172
p4	(TTCT)3	12	360453	360464
p4	(GGTT)3	12	360642	360653
p4	(AGAA)3	12	383853	383864
p4	(TTCT)3	12	398123	398134
p4	(CTAA)3	12	398440	398451
p4	(AAGC)3	12	399307	399318
p4	(GAAG)3	12	407341	407352
p4	(GTAT)3	12	412192	412203
p4	(TTTA)3	12	435487	435498
p4	(CAAG)3	12	441399	441410
p4	(AAAG)3	12	469820	469831
p4	(CTTT)3	12	470581	470592
p4	(ATTA)3	12	474804	474815
p4	(AAGT)3	12	500873	500884
p4	(TAAA)3	12	518278	518289
p4	(GAGT)3	12	521281	521292
p4	(AAAG)3	12	530594	530605
p4	(GAAA)3	12	531626	531637
p4	(AAGA)3	12	562382	562393
p4	(ATTA)3	12	563362	563373
p4	(AAAT)3	12	599402	599413
p4	(GCAA)3	12	610698	610709
p4	(ACCT)3	12	625231	625242
p5	(TTCTA)3	15	152462	152476
p5	(TCTTT)3	15	171036	171050
p5	(AAGAA)3	15	74706	74720
p5	(CTTTC)3	15	267824	267838
p5	(AAGTA)3	15	606519	606533
p6	(AATAGA)3	18	508793	508810

## Sheet: Table S8
Table S8 Tandem repeats in the mt1 of C. stoloniferus
Indices	Period Size	Copy Number	Consensus Size	Percent Matches	Percent Indels	Score	A	C	G	T	Entropy(0-2)
205--240	18	2	18	100	0	72	11	5	50	33	1.61
7216--7242	12	2.2	12	100	0	54	25	14	25	33	1.95
14708--14747	20	2	20	100	0	80	45	5	25	25	1.73
49182--49226	16	2.8	16	90	6	65	0	11	20	68	1.19
49182--49231	8	6.2	8	79	9	57	2	10	20	68	1.29
84855--84879	11	2.3	11	100	0	50	68	0	16	16	1.22
88292--88321	15	2	15	100	0	60	20	13	6	60	1.55
153134--153210	30	2.6	30	81	6	93	57	11	24	6	1.58
153444--153506	26	2.4	26	89	5	92	52	0	34	12	1.4
155446--155505	23	2.7	23	84	2	68	43	13	3	40	1.6
164931--164981	22	2.3	22	87	12	70	56	17	3	21	1.57
175548--175588	22	1.9	22	85	14	59	31	0	36	31	1.58
175827--175873	23	2	23	91	0	76	34	2	27	36	1.69
193216--193264	24	2	24	100	0	98	44	18	12	24	1.84
194274--194304	12	2.6	12	89	0	53	16	12	0	70	1.16
196990--197023	16	2.1	16	89	10	52	20	14	35	29	1.93
199498--199577	38	2.1	38	100	0	160	47	10	35	7	1.65
201441--201491	19	2.7	19	81	0	66	33	17	21	27	1.96
208008--208057	21	2.4	21	100	0	100	8	24	34	34	1.84
230524--230558	18	1.9	18	94	0	61	20	22	5	51	1.68
232252--232289	18	2.1	18	90	0	58	7	26	26	39	1.83
236878--236905	13	2.2	13	100	0	56	46	0	0	53	1
240247--240276	15	2	15	100	0	60	33	6	26	33	1.83
266233--266317	35	2.4	35	82	11	102	16	36	17	29	1.92
277375--277428	28	1.9	28	88	0	81	33	20	14	31	1.93

## Sheet: Table S9
Table S9 Tandem repeats in the mt2 of C. stoloniferus
Indices	Period Size	Copy Number	Consensus Size	Percent Matches	Percent Indels	Score	A	C	G	T	Entropy(0-2)
14482--14531	24	2.1	24	100	0	100	42	8	28	22	1.81
38639--38675	18	2.1	18	94	0	65	43	18	5	32	1.73
42921--42982	27	2.3	27	80	5	63	37	19	12	30	1.89
53877--53910	14	2.4	14	100	0	68	5	20	8	64	1.43
66874--66946	29	2.4	30	78	15	87	6	34	17	41	1.76
70595--70795	44	4.6	45	75	7	139	51	15	6	26	1.68
70603--70838	88	2.7	88	78	4	237	50	16	5	27	1.68
77290--77342	26	2	26	92	0	88	47	7	13	32	1.7
80880--80915	18	2	18	100	0	72	22	11	22	44	1.84
95346--95402	30	1.9	30	92	0	96	36	21	22	19	1.95
115046--115128	30	2.8	30	96	0	148	21	21	16	39	1.92
130788--130828	20	2	20	100	0	82	19	29	14	36	1.92
131150--131183	17	2	17	94	0	59	32	29	17	20	1.96
131982--132012	16	1.9	16	100	0	62	64	0	25	9	1.24
134408--134452	21	2.1	21	91	0	72	46	8	24	20	1.78
159075--159116	17	2.5	17	96	0	75	21	19	28	30	1.97
189812--189881	37	2	36	86	10	101	40	15	12	31	1.85
220446--220475	14	2.1	14	100	0	60	23	13	33	30	1.93
228767--228836	35	2	35	97	0	131	24	17	35	22	1.95
248684--248714	15	2.1	15	93	0	53	19	32	38	9	1.84
251828--251859	13	2.3	15	89	10	50	15	18	6	59	1.57
253494--253529	16	2.2	17	90	5	56	58	0	0	41	0.98
260712--260754	22	2	22	95	0	77	44	6	25	23	1.78
264235--264268	17	2	17	94	0	59	29	5	26	38	1.8
269245--269285	21	2	21	90	0	64	36	7	17	39	1.77
318593--318653	32	1.9	32	90	3	97	44	11	19	24	1.84
333053--333079	13	2.1	13	100	0	54	29	44	7	18	1.77
338397--338452	18	2.8	20	81	15	71	26	17	10	44	1.82
338390--338443	18	3	18	91	0	81	29	18	9	42	1.81
339404--339451	25	1.9	25	91	8	80	35	27	10	27	1.89
341743--341773	16	1.9	16	93	0	53	38	25	16	19	1.92
362294--362322	14	2.1	14	100	0	58	20	6	27	44	1.77
374272--374336	34	2	32	85	11	89	13	26	26	33	1.94
424028--424065	17	2.2	17	90	0	58	13	52	7	26	1.67
426666--426699	17	2	17	94	0	59	20	5	23	50	1.7
435028--435070	22	2	22	86	9	61	46	6	6	39	1.58
435245--435310	33	2	33	87	0	96	34	12	18	34	1.88
436846--436885	21	1.9	21	94	0	71	25	15	15	45	1.84
456177--456213	18	2.1	18	94	0	65	24	27	8	40	1.83
500360--500392	17	1.9	17	100	0	66	24	21	6	48	1.72
504145--504198	17	3.2	17	94	0	90	27	22	7	42	1.8
504245--504291	23	2	23	95	0	85	6	29	21	42	1.77
515180--515237	30	1.9	30	89	0	89	43	20	22	13	1.87
532478--532539	31	2	31	96	0	115	37	12	27	22	1.91
533332--533366	18	1.9	18	100	0	70	22	20	11	45	1.82
556961--557032	37	1.9	37	88	0	108	33	19	23	23	1.97
571170--571211	20	2	21	82	13	52	19	21	16	42	1.89
573819--573869	25	2	25	96	0	93	37	29	3	29	1.75
573900--573938	19	2.1	19	90	0	60	43	20	15	20	1.88
574040--574113	24	3.5	21	79	16	66	39	12	22	25	1.89
574057--574119	21	2.9	21	76	17	56	39	9	23	26	1.86
589303--589340	20	1.9	20	88	0	58	28	15	18	36	1.92
612439--612469	15	2.1	15	93	0	53	35	12	9	41	1.76
630462--630494	16	2.1	16	94	5	59	66	12	12	9	1.44
633286--633312	12	2.2	12	100	0	54	18	14	29	37	1.91
643063--643117	24	2.3	25	93	0	78	43	9	27	20	1.81

[truncated: 17 more sheets: Table S10, Table S11, Table S12, Table S13, Table S14, Table S15, Table S16, Table S17, Table S18, Table S19, Table S20, Table S21, Table S22, Table S23, Table S24, Table S25, Table S26]
